# Supplementary material for: Preparation and In Vitro Evaluation of RITUXfab-Decorated Lipoplexes to Improve Delivery of siRNA Targeting C1858T PTPN22 Variant in B Lymphocytes
Source: Int J Mol Sci. 2021 Dec 30;23(1):408. doi: 10.3390/ijms23010408 (PMC8745767; doi:10.3390/ijms23010408)
Supplement: Supplementary file 1 [file ijms-23-00408-s001.zip]

Archive with 1 entries (1 files):
- ijms-1513691-supplementary.pdf
